# Supplementary material for: Accumulative Effects of Multifrequency Microwave Exposure with 1.5 GHz and 2.8 GHz on the Structures and Functions of the Immune System
Source: Int J Environ Res Public Health. 2023 Mar 12;20(6):4988. doi: 10.3390/ijerph20064988 (PMC10049199; doi:10.3390/ijerph20064988)
Supplement: Supplementary file 1 [file ijerph-20-04988-s001.zip]

Archive with 1 entries (1 files):
- ijerph-2239318-supplementary.pdf
